# Supplementary material for: A Targetron-Recombinase System for Large-Scale Genome Engineering of Clostridia
Source: mSphere. 2019 Dec 11;4(6):e00710-19. doi: 10.1128/mSphere.00710-19 (PMC6908422; doi:10.1128/mSphere.00710-19)
Supplement: TABLE S1 [file mSphere.00710-19-st001.xlsx]

## Sheet: Primers
Table S1 Primers used in this study.
Primers
Name	Sequence (5' to 3')	Description
Construct plasmids for genomic deletion between lox66 and lox71 sites
L71_1	5P-CGCGT-taccgTTCGTATA-GCATACAT-TATACGAAGTTAT-A-3	primer 1 with 5' phosphate to insert lox71 into MluI site (red) of pQint to make pQlox71F/R. Sites mutated relative to loxP in lower case
L71_2	5P-CGCGT-ATAACTTCGTATA-ATGTATGC-TATACGAAcggta-A-3	primer 2 with 5' phosphate to insert lox71 into MluI site (red) of pQint to make pQlox71F/R. Sites mutated relative to loxP in lower case
L66_1	5P-CGCGT-ATAACTTCGTATA-GCATACAT-TATACGAAcggta-A-3	primer 1 with 5' phosphate to insert lox66 into MluI site (red) of pQint to make pQlox66F/R. Sites mutated relative to loxP in lower case
L66_2	5P-CGCGT-taccgTTCGTATA-ATGTATGC-TATACGAAGTTAT-A-3	primer 2 with 5' phosphate to insert lox66 into MluI site (red) of pQint to make pQlox66F/R. Sites mutated relative to loxP in lower case
OK_MluI_1	5-AATCTTGCAAGGGTACGGAG-3	primer 1 to confirm lox insertion in pQint
OK_MluI_2	5-ACGTACCCCTCTCGGAGTAT-3	primer 2 to confirm lox insertion in pQint
Construct plasmids with lox71-511, lox66-FAS cassette and lox66-511, lox71-FAS cassette for genomic insertions
2ML4_1	5-CGCGT-GAGAG-taccgTTCGTATA-GtATACAT-TATACGAAGTTAT-GAGA-GTTTAAAC-GAGA-ATAACTTCGTATA-tacctTtC-TATACGAAcggta-GAGAG-A-3	primer 1 with 5' phosphate to insert double lox sites into MluI site (underlined) of pQint to make pQadd1F/R. MluI-GAGAG-lox511/71-GAGAG-PmeI(red)-GAGA-loxFAS/66-GAGA-MluI. Sites mutated relative to loxP in lower case
2ML4_2	5-CGCGT-CTCTC-taccgTTCGTATA-GaAaggta-TATACGAAGTTAT-TCTC-GTTTAAAC-TCTC-ATAACTTCGTATA-ATGTATaC-TATACGAAcggta-CTCTC-A-3	primer 2 with 5' phosphate to insert double lox sites into MluI site (red) of pQint to make pQadd1F/R. MluI-GAGA-loxFAS/66-GAGA-PmeI(red)-GAGAG-lox511/71-GAGAG-MluI. Sites mutated relative to loxP in lower case
2ML9_1	5-GCGCGCAGC-CTGCAG-ATAACTTCGTATA-GtATACAT-TATACGAAcggta-GAGAG-ACTAGT-GTGATATGCC-CTCGAG-GAGATACCGTTCGT-3	construct cassette of double lox sites to make pQadd2: PstI-lox511/66-SpeI-XhoI-loxFAS/71-EcoRI
2ML9_2	5-GCTGCGCGC-GAATTC-T-ATAACTTCGTATA-GAAAGGTA-TATACGAACGGTA-TCTC-CTCGAG-GGCATATCAC-ACTAGT-CTCTCTACCGTTCG-3	construct cassette of double lox sites to make pQadd2: PstI-lox511/66-SpeI-XhoI-loxFAS/71-EcoRI
OK2ML9_1	5-TGTGGAATTGTGAGCGGATA-3	primer 1 to confirm cloning into lox cassette in pQadd2
OK2ML9_2	5-GTGCTGCAAGGCGATTAAGT-3	primer 2 to confirm cloning into lox cassette in pQadd2
P3368_1	5-GTAGTCAC-ACTAGT-TTTATATTTGCTTATTCATAACAATGTGAAG-3	5-SpeI-cphy3368 promoter sequence-3
P3368_2	5-AGCTG-CTCGAG-TCAGG-TCTAGA-ACCCTCCTTATTAATTAACTCTCC-3	5-XhoI-XbaI-cphy3368 promoter sequence-3. XhoI site is for cloning into pQadd2; XbaI site is for cloning gene for P3368 expression.
P3368-FbFP_1	5-CTAGGCAT-tctagA-TGATAAATGCAAAACTTCTTCAGCTTATG-3	primer 1 to sub-clone FbFP gene from pMTC6
P3368-FbFP_2	5-CTAGGCAT-ctcgag-TTAATGTTTTGCCTGACCCTGC-3	primer 2 to sub-clone FbFP gene from pMTC6
Construct Cre recombinase plasmids
PpagA-Cre_1	5-CGCGATAG-GAATTC-GAGGTTCGGATTCATCCTATTAAAC-3	primer 1 to clone PpagA-cre from pRAB1 into pAT19. EcoRI site (red)
PpagA-Cre_2	5-CGCGATAG-TCTAGA-TTACTAATCGCCATCTTCCAGCAG-3	primer 2 to clone PpagA-cre from pRAB1 into pAT19. XbaI site (red)
OK_PpagA-Cre_1	5-CTTCCGGCTCGTATGTTGTG-3	primer 1 to verify cloning of PpagA-cre into pAT19
OK_PpagA-Cre_2	5-CTCTTCGCTATTACGCCAGC-3	primer 2 to verify cloning of PpagA-cre into pAT19
PpagA-Cre2_1	5-TGCAT-GAATTC-CGGATTCATCCTATTAAACATATAAATTCTTTTTTATG-3	Primer 1 (PR42) to amplify Cre recombinase cassette and subclone into pBP1 plasmid
PpagA-Cre2_2	5-TACA-GAATTC-CTTCCGGCTCGTATGTTGTG-3	Primer 2 (PR43) to amplify Cre recombinase cassette and subclone into pBP1 plasmid
Intron retargeting
EBS_univ	5-CGAAATTAGAAACTTGCGTTCAGTAAAC-3	universal primer for intron targeting
2944.526a_IBS	5-AAAA-CATATG-ATAATTATCCTTAGACGTCTTTCTTGTGCGCCCAGATAGGGTG-3	IBS primer to target intron to insert in antisense orientation at 526 bp from cphy2944 start. NdeI site (red)
2944.526a_EBS1d	5-CAGAT-TGTACA-AATGTGGTGATAACAGATAAGTCTTTCTTGCTAACTTACCTTTCTTTGT-3	EBS1d primer to target intron to insert in antisense orientation at 526 bp from cphy2944 start. BsrGI site (red)
2944.526a_EBS2	5-TGAACGCAAGTTTCTAATTTCGATTACGTCTCGATAGAGGAAAGTGTCT-3	EBS2 primer to target intron to insert in antisense orientation at 526 bp from cphy2944 start.
2944.591s_IBS	5-AAAA-CATATG-ATAATTATCCTTAAAGAACCTGCAGGTGCGCCCAGATAGGGTG-3	IBS primer to target intron to insert in sense orientation at 591 bp from cphy2944 start. NdeI site (red)
2944.591s_EBS1d	5-CAGAT-TGTACA-AATGTGGTGATAACAGATAAGTCCTGCAGCATAACTTACCTTTCTTTGT-3	EBS1d primer to target intron to insert in sense orientation at 591 bp from cphy2944 start. BsrGI site (red)
2944.591s_EBS2	5-TGAACGCAAGTTTCTAATTTCGGTTTTCTTCCGATAGAGGAAAGTGTCT-3	EBS2 primer to target intron to insert in sense orientation at 591 bp from cphy2944 start.
2993.177a_IBS	5-AAAA-CATATG-ATAATTATCCTTAATAGTCATAATCGTGCGCCCAGATAGGGTG-3	IBS primer to target intron to insert 177 bp from cphy2993 start in antisense orientation of gene. NdeI site (red)
2993.177a_EBS1d	5-CAGAT-TGTACA-AATGTGGTGATAACAGATAAGTCATAATCATTAACTTACCTTTCTTTGT-3	EBS1d primer to target intron to insert 177 bp from cphy2993 start in antisense orientation of gene. BsrGI site (red)
2993.177a_EBS2	5-TGAACGCAAGTTTCTAATTTCGGTTACTATCCGATAGAGGAAAGTGTCT-3	EBS2 primer to target intron to insert 177 bp from cphy2993 start in antisense orientation of gene.
1575.96a_IBS	5-AAAA-CATATG-ATAATTATCCTTAATATCCTGCGTTGTGCGCCCAGATAGGGTG-3	IBS primer to target intron to insert 96 bp from cphy1575 start in antisense orientation of gene. NdeI site (red)
1575.96a_EBS1D	5-CAGAT-TGTACA-AATGTGGTGATAACAGATAAGTCTGCGTTAATAACTTACCTTTCTTTGT-3	EBS1d primer to target intron to insert 96 bp from cphy1575 start in antisense orientation of gene. BsrGI site (red)
1575.96a_EBS2	5-TGAACGCAAGTTTCTAATTTCGGTTGATATCCGATAGAGGAAAGTGTCT-3	EBS2 primer to target intron to insert 96 bp from cphy1575 start in antisense orientation of gene.
OK_target_1	5-CGCCAGAAAACAAAAGAAAGCC-3	primer 1 to confirm intron targeting in pQint
OK_target_2	5-CGCTTTCGTTTCGTTCCCAT-3	primer 2 to confirm intron targeting in pQint
Confirm genomic intron insertions
int_1	5'-TGGGAAATGGCAATGATAGCG-3'	primer 1 to amplify intron insertions by inverse PCR
int_2	5'-AACTCATCGCTTTCCAACCG-3'	primer 2 to amplify intron insertions by inverse PCR
OK_2944_1	5'-TAAGGCCCCTCAGCATAACC-3'	primer 1 to confirm intron insertion in cphy2944
OK_2944_2	5'-CAAGACCTGTTATGCGCTCG-3'	primer 2 to confirm intron insertion in cphy2944
OK_2993_1	5'-TTCCACCTCCTCTCAGCTTG-3'	primer 1 to confirm intron insertion in cphy2993
OK_2993_2	5'-GGATTGACAACGTGCGGTAA-3'	primer 2 to confirm intron insertion in cphy2993
OK_1575_1	5-CCGAATAGAACCTGGGGATATGG-3	primer 1 to verify intron insertion in cphy1575
OK_1575_2	5-TTCTGCTAAGGGTGCCACTC-3	primer 2 to verify intron insertion in cphy1575
Confirm presence of pAMB1 and pBP1 plasmids
pAMB1_1	5-GCAGACGAAAACCGTTCATAC-3	primer 1 (PR46) to amplify 456 bp from repE in pAMB1 origin
pAMB1_2	5-TAGACTTGAACGAGTAAAGCCC-3	primer 2 (PR47) to amplify 456 bp from repE in pAMB1 origin
pBP1_1	5-CGAGAAAGATGGTTGGAATTATGGAAG-3	primer 1 (PR28) to amplify 543 bp from repE in pBP1 origin
pBP1_2	5-CAAAATCACCGGCGCAAGAAGATAC-3	primer 2 (PR29) to amplify 543 bp from repE in pBP1 origin
